# Supplementary material for: Genetic Control of Resistance to Colletotrichum kahawae in Coffee: Evidence of Polygenic Inheritance and Differential Host Genotype Responses to Pathogen Isolates
Source: Plants (Basel). 2026 Jun 28;15(13):2002. doi: 10.3390/plants15132002 (PMC13364353; doi:10.3390/plants15132002)
Supplement: Supplementary file 1 [file plants-15-02002-s001.zip]

Archive with 1 entries (1 files):
- plants-4315752-supplementary.pdf
